# Supplementary material for: Relationship Between Salivary Metabolites and Skeletal Muscle Index in Older Male Patients: A Retrospective Observational Pilot Study to Identify Potential Biomarkers
Source: J Aging Res. 2026 Jan 11;2026:5554198. doi: 10.1155/jare/5554198 (PMC12791025; doi:10.1155/jare/5554198)
Supplement: Supplementary file 1 — Supporting Information Additional supporting information can be found online in the Supporting Information section. [file JARE-2026-5554198-s001.xlsx]

## Sheet: Suppliment
	Variable	Cut-off value	Sensitivity	Specificity	Youden index	AUC (95% CI)	P-value
	Butyrate	206.3 μmol/L	0.818	0.64	0.458	0.735 (0.547-0.922)	0.014*
	Hexanoate	6.5 μmol/L	0.636	0.88	0.516	0.724 (0.516-0.931)	0.035*
	Age	74.5 years	0.727	0.72	0.447	0.716 (0.529-0.903)	0.023*
	*P-value < 0.05 Note: Cut-off value was determined to maximize the Youden index (sensitivity + specificity - 1).
